# Supplementary material for: Development and internal validation of a lymphoma-specific nomogram for predicting venous thromboembolism: a retrospective cohort of 790 patients
Source: BMC Cancer. 2025 Nov 5;25:1720. doi: 10.1186/s12885-025-15162-0 (PMC12590811; doi:10.1186/s12885-025-15162-0)
Supplement: Supplementary file 1 — Supplementary Material 1. [file 12885_2025_15162_MOESM1_ESM.xlsx]

## Sheet: Thrombus locations in 77 patien
Supplement Table. Thrombus locations in 77 patients.
case	Thrombus Location
1	intracranial vein
2	axillary vein
3	right subclavian vein
4	brachial, axillary and subclavian veins
5	lower-extremity vein
6	intracranial vein
7	axillary vein
8	brachial vein
9	axillary and subclavian veins
10	axillary and subclavian veins
11	subclavian vein
12	intracranial vein
13	basilic, brachial, axillary and subclavian veins
14	lower-extremity vein
15	lower-extremity vein
16	subclavian vein
17	cephalic and brachial veins
18	superficial vein
19	axillary vein
20	lower-extremity vein
21	subclavian vein
22	brachial vein
23	superficial upper-extremity, brachial, axillary and subclavian veins
24	brachiocephalic (innominate) vein
25	subclavian vein
26	lower-extremity vein
27	intracranial vein
28	internal jugular vein
29	axillary vein
30	lower-extremity artery
31	subclavian vein
32	brachial vein
33	lower-extremity vein
34	subclavian vein
35	lower-extremity vein
36	lower-extremity vein
37	axillary and subclavian veins
38	lower-extremity vein
39	intracranial vein
40	lower-extremity vein
41	intracranial vein
42	subclavian vein
43	brachial and axillary veins
44	axillary & subclavian veins + lower-extremity vein
45	axillary and subclavian veins
46	lower-extremity vein
47	intracranial vein
48	basilic, axillary and subclavian veins
49	subclavian vein
50	subclavian vein
51	right superficial upper-extremity, axillary and subclavian veins
52	subclavian vein
53	subclavian vein
54	axillary and subclavian veins
55	intracranial vein
56	brachiocephalic (innominate) vein
57	subclavian vein
58	intracranial vein
59	intracranial vein
60	left subclavian, axillary and brachial veins
61	axillary and subclavian veins
62	brachial, axillary and subclavian veins
63	lower-extremity vein
64	subclavian vein
65	superficial upper-extremity and axillary vein segment
66	subclavian vein
67	pulmonary artery + lower-extremity vein
68	superficial upper-extremity and axillary vein
69	axillary vein
70	axillary vein
71	brachial vein
72	axillary vein
73	brachial and axillary veins
74	internal jugular vein
75	axillary and subclavian veins
76	lower-extremity vein
77	axillary vein
